# Supplementary material for: Case Report: Deep brain stimulation in SYNJ1-related early-onset parkinsonism
Source: Front Med (Lausanne). 2026 Jul 13;13:1895449. doi: 10.3389/fmed.2026.1895449 (PMC13402543; doi:10.3389/fmed.2026.1895449)
Supplement: Supplementary file 2 [file Table_2.xlsx]

## Sheet: Sheet1
序号	样本	Gene mutation		Gender	Age	Age of Onset	Age at surgery	Duration	DBS	LEDD（mg，Pre）	LEDD（mg，Post）	U1	U2	U4	U3-Off	U3-On	UPDRS Total-off	UPDRS Total-On	Hoehn-yahr-off(pre)	Hoehn-yahr-off(Post)	Hoehn-yah-on(Pre)	Hoehn-yah-on(Post)	Education	MMSE	MOCA
	GPD-01	DYNC1H1		male	41	35	41	6	STN	1300	1175	2	7	7	30	11	46	27	2	2	2	2	8.5	27	25
	GPD-02	PLA2G6		male	29	27	29	2	GPI	730	1030	3	5	2	41	15	51	25	2	3	2	2.5	16	29	26
	GPD-03	SETX	ATP13A2	male	44	36	44	8	STN	1030	530	8	20	8	69	15	105	51	3	2.5	3	2	11	30	27
	GPD-04	ABCA7		male	46	40	46	6	GPI	800	530	14	15	8	27	5	64	42	3	2.5	3	2	14	29	24
	GPD-05	GBA		male	48	32	48	16	STN	450	675	4	16	8	50	26	78	46	3	2.5	3	2	15	30	26
	GPD-06	LRRK2	AMPD1	male	40	34	40	6	STN	950	1055	14	24	8	60	18	106	64	3	2.5	3	2	12	28	28
	GPD-07	TRPM7		male	47	39	47	8	STN	600	600	10	25	11	72	50	118	96	3	2.5	3	2	11	29	30
	GPD-08	TRPM2		male	39	36	39	3	STN	1370	420	6	2	2	30	6	40	16	2	2	2	2	16	29	26
	GPD-09	PRKN		male	46	35	46	11	STN	450	375	4	7	6	51	17	68	40	2.5	2.5	2	2	15	30	28
	GPD-10	GBA		female	37	33	37	4	STN	450	200	6	9	8	39	11	62	34	3	3	3	2	12	30	30
	GPD-11	PLA2G6		male	23	18	23	5	STN	300	150	24	26	12	61	29	123	91	4	3	4	3	18	28	29
	GPD-12	PNKD	LRRK2	female	42	31	42	11	STN	1000	450	7	11	12	46	13	76	43	3	3	2	2	13	30	30
	GPD-13	GIGYF2	VPS35	male	42	39	42	3	STN	800	130	1	14	3	50	22	68	40	3	2.5	3	2	14	30	29
	GPD-14	SYNJ1	NOS3	male	50	44	50	6	STN	955	605	16	10	8	51	28	85	62	3	3	3	3	6.5	30	29
	GPD-15	SYNJ1		female	46	41	46	5	GPI	775	600	10	18	7	49	17	84	52	2	2	2	2	8	30	29
